# Supplementary material for: Synthesis of Mixed Dinucleotides by Mechanochemistry
Source: Molecules. 2022 May 18;27(10):3229. doi: 10.3390/molecules27103229 (PMC9147584; doi:10.3390/molecules27103229)
Supplement: Supplementary file 1 [file molecules-27-03229-s001.zip]

Archive with 1 entries (1 files):
- molecules-1707212-supplementary.pdf
